# Supplementary material for: Genes Encoding Heat Shock Proteins Are Associated with Risk and Clinical Course of Severe COVID-19: A Pilot Study
Source: Int J Mol Sci. 2025 Sep 15;26(18):8967. doi: 10.3390/ijms26188967 (PMC12469910; doi:10.3390/ijms26188967)
Supplement: Supplementary file 1 [file ijms-26-08967-s001.zip]

Archive with 1 entries (1 files):
- ijms-3849548-supplementary-final.pdf
